# Supplementary material for: Deep-Ultraviolet AlN Metalens with Imaging and Ultrafast Laser Microfabrication Applications
Source: Nano Lett. 2025 Jan 29;25(8):3141–9. doi: 10.1021/acs.nanolett.4c05552 (PMC11869270; doi:10.1021/acs.nanolett.4c05552)
Supplement: Supplementary file 2 — nl4c05552_si_002.xlsx [file nl4c05552_si_002.xlsx]

## Sheet: SI_AlN_nk
Opt. Const. of AlN
wavelength (nm)	n	k
192.243	2.89962	0.436624
193.829	2.89772	0.384672
195.415	2.89013	0.334786
197.001	2.8769	0.287125
198.587	2.86024	0.241812
200.173	2.83807	0.199646
201.759	2.8118	0.161318
203.345	2.78232	0.127667
204.931	2.75086	0.099368
206.518	2.71773	0.076735
208.104	2.68564	0.059513
209.691	2.65458	0.047071
211.277	2.6258	0.038453
212.864	2.5991	0.032658
214.451	2.57482	0.02878
216.038	2.55398	0.026107
217.625	2.5351	0.02417
219.212	2.51679	0.022678
220.799	2.50096	0.021438
222.386	2.48644	0.020365
223.973	2.47258	0.019414
225.56	2.45973	0.018555
227.148	2.44744	0.017775
228.735	2.43565	0.017064
230.322	2.42536	0.016407
231.91	2.41456	0.015809
233.498	2.40451	0.015258
235.085	2.39561	0.014744
236.673	2.38666	0.014272
238.261	2.37812	0.013834
239.849	2.36937	0.01343
241.437	2.36167	0.013049
243.025	2.35402	0.012695
244.613	2.3474	0.012359
246.201	2.34005	0.012049
247.789	2.33294	0.011757
249.377	2.32688	0.011478
250.965	2.32058	0.011216
252.554	2.31482	0.010966
254.142	2.30911	0.01073
255.731	2.30366	0.010505
257.319	2.29773	0.010293
258.908	2.29263	0.010088
260.496	2.28768	0.009892
262.085	2.28287	0.009704
263.674	2.27799	0.009525
265.263	2.27379	0.00935
266.851	2.26912	0.009184
268.44	2.26468	0.009025
270.029	2.26038	0.00887
271.618	2.25649	0.00872
273.207	2.25238	0.008576
274.796	2.24894	0.008434
276.386	2.24499	0.0083
277.975	2.24106	0.008169
279.564	2.23752	0.008042
281.154	2.23384	0.007918
282.743	2.23079	0.007797
284.332	2.22761	0.007679
285.922	2.22432	0.007566
287.511	2.22115	0.007455
289.101	2.21795	0.007348
290.691	2.21511	0.007242
292.28	2.21205	0.00714
293.87	2.20924	0.00704
295.46	2.20652	0.006942
297.05	2.20359	0.006847
298.639	2.20106	0.006754
300.229	2.19875	0.006662
301.819	2.19619	0.006573
303.409	2.19378	0.006486
304.999	2.19121	0.006402
306.589	2.1888	0.006319
308.18	2.18651	0.006237
309.77	2.18416	0.006158
311.36	2.18228	0.006079
312.95	2.17976	0.006003
314.54	2.1779	0.005929
316.131	2.17557	0.005856
317.721	2.17368	0.005784
319.311	2.17168	0.005714
320.902	2.16959	0.005645
322.492	2.1675	0.005579
324.083	2.16572	0.005513
325.674	2.16398	0.005447
327.264	2.16192	0.005384
328.855	2.16048	0.005321
330.445	2.15876	0.005261
332.036	2.15702	0.005201
333.627	2.15512	0.005142
335.218	2.15364	0.005084
336.808	2.15189	0.005028
338.399	2.15041	0.004972
339.99	2.14875	0.004918
341.581	2.14718	0.004864
343.172	2.14562	0.004813
344.763	2.14409	0.004761
346.354	2.1428	0.00471
347.945	2.14123	0.00466
349.536	2.13997	0.004611
351.127	2.13862	0.004563
352.718	2.13716	0.004516
354.309	2.13574	0.00447
355.9	2.1346	0.004424
357.492	2.13319	0.004379
359.083	2.13201	0.004334
360.674	2.13064	0.004292
362.265	2.1293	0.004251
363.857	2.12824	0.004208
365.448	2.12696	0.004167
367.039	2.12605	0.004127
368.631	2.1248	0.004086
370.222	2.12365	0.004047
371.814	2.12253	0.004009
373.405	2.1212	0.003971
374.996	2.12019	0.003935
376.588	2.11908	0.003897
378.179	2.11817	0.003861
379.771	2.11711	0.003826
381.362	2.11594	0.003791
382.954	2.11483	0.003757
384.546	2.11394	0.003724
386.137	2.11306	0.003689
387.729	2.11204	0.003657
389.32	2.11107	0.003624
390.912	2.11024	0.003594
392.504	2.10926	0.003562
394.095	2.10825	0.003531
395.687	2.10746	0.003499
397.279	2.10641	0.00347
398.871	2.10576	0.003441
400.462	2.10498	0.003413
402.054	2.10412	0.003383
403.646	2.10306	0.003355
405.238	2.10238	0.003327
406.829	2.10152	0.0033
408.421	2.10079	0.003272
410.013	2.10004	0.003247
411.605	2.09939	0.003219
413.197	2.0985	0.003194
414.788	2.0977	0.003169
416.38	2.09682	0.003144
417.972	2.0961	0.003119
419.564	2.09533	0.003095
421.156	2.09474	0.00307
422.748	2.09396	0.003047
424.34	2.09337	0.003023
425.932	2.0925	0.003
427.523	2.09175	0.002978
429.115	2.09105	0.002955
430.707	2.0907	0.002933
432.299	2.09003	0.002911
433.891	2.08924	0.00289
435.483	2.08862	0.002868
437.075	2.08812	0.002847
438.667	2.08741	0.002827
440.259	2.08687	0.002806
441.851	2.08623	0.002786
443.443	2.08554	0.002766
445.034	2.08509	0.002746
446.626	2.08439	0.002727
448.218	2.08373	0.002708
449.81	2.08319	0.002689
451.402	2.08261	0.00267
452.994	2.08199	0.002652
454.586	2.0815	0.002634
456.178	2.08089	0.002616
457.77	2.08031	0.002598
459.362	2.07986	0.00258
460.954	2.0793	0.002563
462.545	2.07872	0.002546
464.137	2.07822	0.002529
465.729	2.07784	0.002512
467.321	2.07743	0.002496
468.913	2.07677	0.00248
470.505	2.07646	0.002463
472.097	2.07587	0.002448
473.688	2.07531	0.002432
475.28	2.07499	0.002416
476.872	2.0744	0.002401
478.464	2.07399	0.002386
480.056	2.07337	0.002371
481.647	2.07303	0.002356
483.239	2.07278	0.002341
484.831	2.07211	0.002327
486.423	2.07174	0.002313
488.014	2.07122	0.002299
489.606	2.07095	0.002285
491.198	2.07041	0.002271
492.789	2.07006	0.002257
494.381	2.06961	0.002244
495.973	2.06918	0.00223
497.564	2.06869	0.002217
499.156	2.0683	0.002204
500.747	2.06794	0.002191
502.339	2.06742	0.002179
503.931	2.06708	0.002166
505.522	2.06666	0.002153
507.114	2.0664	0.002141
508.705	2.06604	0.002129
510.297	2.06552	0.002117
511.888	2.06532	0.002105
513.48	2.06498	0.002093
515.071	2.06465	0.002081
516.662	2.06419	0.00207
518.254	2.06368	0.002058
519.845	2.06338	0.002047
521.436	2.06306	0.002036
523.028	2.06264	0.002025
524.619	2.0623	0.002014
526.21	2.06198	0.002003
527.801	2.06176	0.001992
529.393	2.06143	0.001981
530.984	2.06101	0.001971
532.575	2.06073	0.00196
534.166	2.0603	0.00195
535.757	2.0602	0.001939
537.348	2.05989	0.001929
538.939	2.05933	0.00192
540.53	2.05913	0.00191
542.121	2.0588	0.0019
543.712	2.05852	0.00189
545.303	2.05824	0.00188
546.894	2.05776	0.001871
548.485	2.05756	0.001861
550.076	2.05731	0.001852
551.666	2.05709	0.001843
553.257	2.05674	0.001834
554.848	2.05645	0.001825
556.438	2.05608	0.001816
558.029	2.05584	0.001807
559.62	2.05554	0.001798
561.21	2.05545	0.001789
562.801	2.05506	0.00178
564.391	2.05465	0.001772
565.982	2.05454	0.001763
567.572	2.05419	0.001755
569.162	2.05396	0.001747
570.753	2.0538	0.001738
572.343	2.05355	0.00173
573.933	2.05316	0.001722
575.523	2.05303	0.001714
577.114	2.05271	0.001706
578.704	2.05253	0.001698
580.294	2.05215	0.00169
581.884	2.052	0.001683
583.474	2.05187	0.001675
585.064	2.05151	0.001667
586.654	2.05136	0.00166
588.244	2.05102	0.001652
589.833	2.05085	0.001645
591.423	2.05057	0.001637
593.013	2.05029	0.00163
594.603	2.05004	0.001623
596.192	2.04983	0.001616
597.782	2.0496	0.001609
599.371	2.04934	0.001602
600.961	2.04926	0.001595
602.55	2.04889	0.001588
604.14	2.04885	0.001581
605.729	2.04867	0.001574
607.318	2.04842	0.001567
608.907	2.04807	0.001561
610.497	2.04777	0.001554
612.086	2.04773	0.001548
613.675	2.04739	0.001541
615.264	2.04727	0.001535
616.853	2.0471	0.001528
618.442	2.04689	0.001522
620.031	2.04669	0.001516
621.619	2.04644	0.001509
623.208	2.04631	0.001503
624.797	2.04611	0.001497
626.385	2.04586	0.001491
627.974	2.04577	0.001485
629.563	2.04561	0.001479
631.151	2.04524	0.001473
632.739	2.0452	0.001467
634.328	2.04493	0.001461
635.916	2.04484	0.001455
637.504	2.04463	0.00145
639.092	2.04448	0.001444
640.68	2.04415	0.001438
642.268	2.04397	0.001433
643.857	2.04382	0.001427
645.444	2.04369	0.001421
647.032	2.04353	0.001416
648.62	2.04339	0.00141
650.208	2.04318	0.001405
651.795	2.04287	0.0014
653.383	2.0429	0.001394
654.971	2.04265	0.001389
656.558	2.04264	0.001384
658.145	2.04233	0.001379
659.733	2.04222	0.001373
661.32	2.04196	0.001368
662.907	2.04192	0.001363
664.494	2.04178	0.001358
666.081	2.04146	0.001353
667.668	2.04135	0.001348
669.255	2.04128	0.001343
670.842	2.04105	0.001338
672.429	2.04085	0.001334
674.016	2.04071	0.001329
675.602	2.04067	0.001324
677.189	2.04049	0.001319
678.775	2.04027	0.001314
680.362	2.04016	0.00131
681.948	2.04008	0.001305
683.534	2.03993	0.0013
685.12	2.03968	0.001296
686.706	2.03957	0.001291
688.292	2.03938	0.001287
689.878	2.03928	0.001282
691.464	2.03907	0.001278
693.05	2.03906	0.001273
694.636	2.03885	0.001269
696.221	2.03879	0.001265
697.807	2.03861	0.00126
699.392	2.03842	0.001256
700.978	2.03844	0.001252
702.563	2.03817	0.001247
704.148	2.03814	0.001243
705.734	2.03788	0.001239
707.319	2.03782	0.001235
708.904	2.03773	0.001231
710.489	2.03761	0.001227
712.073	2.03735	0.001223
713.658	2.03736	0.001218
715.243	2.03723	0.001214
716.827	2.0371	0.00121
718.412	2.03696	0.001206
719.996	2.03671	0.001203
721.581	2.03666	0.001199
723.165	2.03655	0.001195
724.749	2.03639	0.001191
726.333	2.03634	0.001187
727.917	2.03607	0.001183
729.501	2.03605	0.001179
731.085	2.03589	0.001176
732.668	2.03587	0.001172
734.252	2.0357	0.001168
735.835	2.03551	0.001165
737.419	2.03542	0.001161
739.002	2.03541	0.001157
740.585	2.03526	0.001154
742.169	2.03514	0.00115
743.752	2.03514	0.001146
745.335	2.03492	0.001143
746.917	2.03486	0.001139
748.5	2.03466	0.001136
750.083	2.03462	0.001132
751.665	2.03456	0.001129
753.248	2.03442	0.001126
754.83	2.0343	0.001122
756.412	2.03413	0.001119
757.995	2.03405	0.001115
759.577	2.03399	0.001112
761.159	2.03376	0.001109
762.741	2.03381	0.001105
764.322	2.03371	0.001102
765.904	2.03358	0.001099
767.486	2.03349	0.001096
769.067	2.0333	0.001092
770.649	2.03322	0.001089
772.23	2.03322	0.001086
773.811	2.03299	0.001083
775.392	2.03288	0.00108
776.973	2.03291	0.001076
778.554	2.03264	0.001073
780.135	2.0327	0.00107
781.715	2.03259	0.001067
783.296	2.03253	0.001064
784.876	2.03231	0.001061
786.457	2.03227	0.001058
788.037	2.03221	0.001055
789.617	2.03218	0.001052
791.197	2.03205	0.001049
792.777	2.03188	0.001046
794.357	2.03176	0.001043
795.936	2.03183	0.00104
797.516	2.03163	0.001037
799.095	2.03156	0.001035
800.675	2.0315	0.001032
802.254	2.0313	0.001029
803.833	2.03131	0.001026
805.412	2.03116	0.001023
806.991	2.03104	0.00102
808.57	2.03102	0.001018
810.148	2.03089	0.001015
811.727	2.03079	0.001012
813.305	2.0308	0.001009
814.884	2.0306	0.001007
816.462	2.03057	0.001004
818.04	2.03053	0.001001
819.618	2.03046	0.000999
821.196	2.03036	0.000996
822.774	2.03033	0.000993
824.351	2.0302	0.000991
825.929	2.03008	0.000988
827.506	2.03	0.000985
829.083	2.03001	0.000983
830.66	2.02992	0.00098
832.237	2.02972	0.000978
833.814	2.02983	0.000975
835.391	2.02964	0.000973
836.968	2.02948	0.00097
838.544	2.02948	0.000968
840.121	2.02943	0.000965
841.697	2.0294	0.000963
843.273	2.02932	0.00096
844.849	2.02916	0.000958
846.425	2.0291	0.000955
848.001	2.02907	0.000953
849.576	2.02902	0.00095
851.152	2.0289	0.000948
852.727	2.02882	0.000946
854.303	2.0288	0.000943
855.878	2.0286	0.000941
857.453	2.02864	0.000938
859.028	2.02848	0.000936
860.602	2.02849	0.000934
862.177	2.02838	0.000932
863.751	2.02824	0.000929
865.326	2.02821	0.000927
866.9	2.02825	0.000925
868.474	2.02801	0.000922
870.048	2.02805	0.00092
871.622	2.02804	0.000918
873.195	2.02793	0.000916
874.769	2.02786	0.000913
876.342	2.02782	0.000911
877.916	2.0277	0.000909
879.489	2.02761	0.000907
881.062	2.0276	0.000905
882.635	2.02745	0.000903
884.208	2.0275	0.0009
885.78	2.02739	0.000898
887.353	2.0273	0.000896
888.925	2.02729	0.000894
890.497	2.02722	0.000892
892.069	2.02709	0.00089
893.641	2.02699	0.000888
895.213	2.02698	0.000886
896.784	2.02692	0.000884
898.356	2.02686	0.000881
899.927	2.02677	0.000879
901.498	2.02671	0.000877
903.069	2.02668	0.000875
904.64	2.02667	0.000873
906.211	2.02658	0.000871
907.782	2.02655	0.000869
909.352	2.02643	0.000867
910.922	2.02646	0.000865
912.492	2.02636	0.000863
914.062	2.02625	0.000861
915.632	2.02627	0.000859
917.202	2.02615	0.000858
918.772	2.0261	0.000856
920.341	2.02603	0.000854
921.91	2.02602	0.000852
923.479	2.02592	0.00085
925.048	2.02595	0.000848
926.617	2.02578	0.000846
928.186	2.02577	0.000844
929.754	2.0258	0.000842
931.323	2.02565	0.00084
932.891	2.02557	0.000839
934.459	2.02553	0.000837
936.027	2.02553	0.000835
937.595	2.02549	0.000833
939.162	2.02536	0.000831
940.73	2.02539	0.000829
942.297	2.0252	0.000828
943.864	2.02524	0.000826
945.431	2.02515	0.000824
946.998	2.02508	0.000822
948.565	2.02495	0.000821
950.131	2.025	0.000819
951.697	2.02496	0.000817
953.263	2.02489	0.000815
954.829	2.02489	0.000814
956.395	2.0248	0.000812
957.961	2.02475	0.00081
959.527	2.02471	0.000808
961.092	2.02465	0.000807
962.657	2.02458	0.000805
964.222	2.02453	0.000803
965.787	2.02443	0.000802
967.352	2.02445	0.0008
968.916	2.02445	0.000798
970.481	2.02443	0.000797
972.045	2.02434	0.000795
973.609	2.02426	0.000793
975.173	2.02432	0.000792
976.737	2.02411	0.00079
978.3	2.02413	0.000788
979.863	2.02409	0.000787
981.427	2.02406	0.000785
982.99	2.02396	0.000784
984.553	2.02391	0.000782
986.115	2.02382	0.000781
987.678	2.02382	0.000779
989.24	2.02377	0.000777
990.802	2.02374	0.000776
992.364	2.02369	0.000774
993.926	2.02358	0.000773
995.488	2.02357	0.000771
997.049	2.02361	0.00077
998.611	2.02348	0.000768
1011.17	2.02312	0.000756
1014.57	2.0231	0.000753
1017.97	2.02299	0.00075
1021.37	2.02284	0.000746
1024.77	2.02283	0.000743
1028.17	2.02273	0.00074
1031.58	2.02256	0.000737
1034.98	2.02258	0.000734
1038.38	2.02241	0.000731
1041.78	2.02238	0.000728
1045.19	2.02229	0.000725
1048.59	2.0223	0.000722
1052	2.02217	0.000719
1055.4	2.022	0.000716
1058.81	2.02198	0.000713
1062.21	2.02193	0.000711
1065.62	2.02185	0.000708
1069.03	2.02177	0.000705
1072.43	2.02164	0.000702
1075.84	2.02164	0.000699
1079.25	2.02149	0.000697
1082.66	2.02148	0.000694
1086.07	2.02136	0.000691
1089.48	2.02136	0.000689
1092.89	2.0212	0.000686
1096.3	2.02107	0.000683
1099.71	2.02108	0.000681
1103.12	2.02101	0.000678
1106.53	2.02094	0.000676
1109.94	2.02088	0.000673
1113.36	2.02082	0.00067
1116.77	2.0207	0.000668
1120.18	2.02057	0.000666
1123.6	2.02057	0.000663
1127.01	2.02046	0.000661
1130.42	2.02035	0.000658
1133.84	2.02034	0.000656
1137.26	2.0204	0.000653
1140.67	2.0203	0.000651
1144.09	2.02023	0.000649
1147.5	2.02011	0.000646
1150.92	2.02003	0.000644
1154.34	2.02004	0.000642
1157.76	2.01997	0.000639
1161.18	2.01988	0.000637
1164.59	2.01986	0.000635
1168.01	2.01977	0.000633
1171.43	2.01971	0.00063
1174.85	2.01959	0.000628
1178.27	2.01957	0.000626
1181.7	2.01956	0.000624
1185.12	2.01949	0.000622
1188.54	2.01939	0.000619
1191.96	2.01936	0.000617
1195.39	2.01931	0.000615
1198.81	2.01918	0.000613
1202.23	2.01917	0.000611
1205.66	2.01913	0.000609
1209.08	2.01906	0.000607
1212.51	2.019	0.000605
1215.93	2.01891	0.000603
1219.36	2.01891	0.000601
1222.78	2.01886	0.000599
1226.21	2.01882	0.000597
1229.64	2.01869	0.000595
1233.07	2.01872	0.000593
1236.49	2.01861	0.000591
1239.92	2.01859	0.000589
1243.35	2.01851	0.000587
1246.78	2.01854	0.000585
1250.21	2.01842	0.000583
1253.64	2.01838	0.000581
1257.07	2.01833	0.000579
1260.5	2.01828	0.000578
1263.93	2.01823	0.000576
1267.37	2.0182	0.000574
1270.8	2.0182	0.000572
1274.23	2.01808	0.00057
1277.66	2.01799	0.000569
1281.1	2.01804	0.000567
1284.53	2.01797	0.000565
1287.97	2.01795	0.000563
1291.4	2.01788	0.000561
1294.84	2.01779	0.00056
1298.27	2.01784	0.000558
1301.71	2.01769	0.000556
1305.15	2.01778	0.000554
1308.58	2.01769	0.000553
1312.02	2.01765	0.000551
1315.46	2.01755	0.000549
1318.9	2.01755	0.000548
1322.34	2.0175	0.000546
1325.78	2.01744	0.000544
1329.22	2.01747	0.000543
1332.66	2.01741	0.000541
1336.1	2.01729	0.00054
1339.54	2.01735	0.000538
1342.98	2.01719	0.000536
1346.42	2.01724	0.000535
1349.86	2.0171	0.000533
1353.31	2.01711	0.000532
1356.75	2.01714	0.00053
1360.19	2.01707	0.000529
1363.64	2.01705	0.000527
1367.08	2.01703	0.000525
1370.53	2.01696	0.000524
1373.97	2.01695	0.000522
1377.42	2.01683	0.000521
1380.87	2.01691	0.000519
1384.31	2.01682	0.000518
1387.76	2.01674	0.000516
1391.21	2.01681	0.000515
1394.65	2.0167	0.000514
1398.1	2.01666	0.000512
1401.55	2.01662	0.000511
1405	2.01661	0.000509
1408.45	2.01662	0.000508
1411.9	2.01649	0.000506
1415.35	2.01649	0.000505
1418.8	2.01651	0.000504
1422.25	2.01644	0.000502
1425.71	2.0164	0.000501
1429.16	2.01639	0.000499
1432.61	2.01635	0.000498
1436.07	2.01627	0.000497
1439.52	2.01626	0.000495
1442.97	2.01625	0.000494
1446.43	2.0162	0.000493
1449.88	2.01614	0.000491
1453.34	2.01613	0.00049
1456.79	2.01611	0.000489
1460.25	2.01612	0.000487
1463.71	2.01607	0.000486
1467.16	2.01606	0.000485
1470.62	2.016	0.000483
1474.08	2.01593	0.000482
1477.54	2.01594	0.000481
1481	2.01588	0.00048
1484.46	2.01585	0.000478
1487.92	2.01579	0.000477
1491.38	2.01583	0.000476
1494.84	2.01581	0.000475
1498.3	2.01574	0.000473
1501.76	2.01573	0.000472
1505.22	2.01576	0.000471
1508.68	2.01569	0.00047
1512.15	2.01566	0.000468
1515.61	2.01558	0.000467
1519.07	2.01565	0.000466
1522.54	2.01555	0.000465
1526	2.01552	0.000464
1529.47	2.01549	0.000462
1532.93	2.01547	0.000461
1536.4	2.01542	0.00046
1539.86	2.01544	0.000459
1543.33	2.0154	0.000458
1546.8	2.01535	0.000457
1550.27	2.01538	0.000455
1553.73	2.0153	0.000454
1557.2	2.01533	0.000453
1560.67	2.01529	0.000452
1564.14	2.01522	0.000451
1567.61	2.01521	0.00045
1571.08	2.01521	0.000449
1574.55	2.01514	0.000448
1578.02	2.01512	0.000447
1581.49	2.01516	0.000445
1584.97	2.01513	0.000444
1588.44	2.01503	0.000443
1591.91	2.01511	0.000442
1595.38	2.01502	0.000441
1598.86	2.01507	0.00044
1602.33	2.01502	0.000439
1605.81	2.01493	0.000438
1609.28	2.01498	0.000437
1612.76	2.01485	0.000436
1616.23	2.01498	0.000435
1619.71	2.01487	0.000434
1623.19	2.01492	0.000433
1626.66	2.0148	0.000432
1630.14	2.01483	0.000431
1633.62	2.01483	0.00043
1637.1	2.01475	0.000429
1640.58	2.01468	0.000428
1644.06	2.01477	0.000427
1647.53	2.01473	0.000426
1651.02	2.01469	0.000425
1654.5	2.01458	0.000424
1657.98	2.01465	0.000423
1661.46	2.01464	0.000422
1664.94	2.01459	0.000421
1668.42	2.01458	0.00042
1671.91	2.01452	0.000419
1675.39	2.01446	0.000418
1678.87	2.0145	0.000417
1682.36	2.01453	0.000416
1685.84	2.01448	0.000415
1689.33	2.01444	0.000414
